# Supplementary material for: Clinical Predictors for Procedural Stroke and Implications for Embolic Protection Devices during TAVR: Results from the Multicenter Transcatheter Aortic Valve Replacement In-Hospital Stroke (TASK) Study
Source: J Pers Med. 2022 Jun 28;12(7):1056. doi: 10.3390/jpm12071056 (PMC9316224; doi:10.3390/jpm12071056)
Supplement: Supplementary file 1 [file jpm-12-01056-s001.zip]

Archive with 1 entries (1 files):
- jpm-1745451-supplementary.pdf
